# Supplementary material for: Dual-Responsive and Reusable Optical Sensors Based on 2,3-Diaminoquinoxalines for Acidity Measurements in Low-pH Aqueous Solutions
Source: Sensors (Basel). 2023 Mar 9;23(6):2978. doi: 10.3390/s23062978 (PMC10057592; doi:10.3390/s23062978)
Supplement: Supplementary file 1 [file sensors-23-02978-s001.zip]

Archive with 1 entries (1 files):
- sensors-2254358-supplementary.pdf
